# Supplementary material for: A Potential Role of the CD47/SIRPalpha Axis in COVID-19 Pathogenesis
Source: Curr Issues Mol Biol. 2021 Sep 22;43(3):1212–25. doi: 10.3390/cimb43030086 (PMC8929144; doi:10.3390/cimb43030086)
Supplement: Supplementary file 1 [file cimb-43-00086-s001.zip]

Archive with 5 entries (5 files):
- cimb-1371614-supplementary-Figures S1-S5.pdf
- cimb-1371614-supplementary-Table S1.xlsx
- cimb-1371614-supplementary-Table S2.xlsx
- cimb-1371614-supplementary-Table S3.xlsx
- cimb-1371614-supplementary-Table S4.xlsx
